# Supplementary material for: A Pyrimidine-Based Tubulin Inhibitor Shows Potent Anti-Glioblastoma Activity In Vitro and In Vivo
Source: Pharmaceuticals (Basel). 2025 Dec 15;18(12):1891. doi: 10.3390/ph18121891 (PMC13019412; doi:10.3390/ph18121891)
Supplement: Supplementary file 1 [file pharmaceuticals-18-01891-s001.zip]

Archive with 1 entries (1 files):
- pharmaceuticals-3948005-supplementary.pdf
